# Supplementary material for: Next-Generation Sequencing for Infectious Disease Diagnostics in Pediatric Patients with Malignancies or After Hematopoietic Cell Transplantation: A Systematic Review
Source: J Clin Med. 2025 Sep 12;14(18):6444. doi: 10.3390/jcm14186444 (PMC12470785; doi:10.3390/jcm14186444)
Supplement: Supplementary file 1 [file jcm-14-06444-s001.zip]

Archive with 6 entries (6 files):
- Supplementary Material File S1.pdf
- Supplementary Material Table S1.pdf
- Supplementary Material Table S2.pdf
- Supplementary Material Table S3.pdf
- Supplementary Material Table S4.pdf
- Supplementary Material Table S5.pdf
